# Supplementary material for: Optimisation of Medicine Compounding Using Quality by Design Approach: Case Studies of Two Aqueous Cream Formulations
Source: Pharmaceutics. 2025 Sep 22;17(9):1232. doi: 10.3390/pharmaceutics17091232 (PMC12473363; doi:10.3390/pharmaceutics17091232)
Supplement: Supplementary file 1 [file pharmaceutics-17-01232-s001.zip]

Archive with 1 entries (1 files):
- pharmaceutics-3839735-supplementary.pdf
